# Supplementary material for: Standards for Methods Utilizing Environmental DNA for Detection of Fish Species
Source: Genes (Basel). 2020 Mar 11;11(3):296. doi: 10.3390/genes11030296 (PMC7140814; doi:10.3390/genes11030296)
Supplement: Supplementary file 1 [file genes-11-00296-s001.zip]

Archive with 5 entries (3 files):
- genes-712794-supplementary/
- genes-712794-supplementary/Supplementary/
- genes-712794-supplementary/Supplementary/Table S1.docx
- genes-712794-supplementary/Supplementary/Table S2.docx
- genes-712794-supplementary/Supplementary/Table S3.xlsx
