# Supplementary material for: Standards for Methods Utilizing Environmental DNA for Detection of Fish Species
Source: Genes (Basel). 2020 Mar 11;11(3):296. doi: 10.3390/genes11030296 (PMC7140814; doi:10.3390/genes11030296)
Supplement: Supplementary file 1 [file genes-11-00296-s001.zip › genes-712794-supplementary/Supplementary/Table S3.xlsx]

## Sheet: Sheet1
Table S3. 18 pairs of universal primers used in eDNA metabarcoding for fish diversity assessments.
Reference	Title	Target gene	Name	Forward primer (5'-3')	Reverse primer (5'-3')	Amplicon length (bp)	Annealing temperatures (◦C)	Source
Minamoto et al. (2011)	Surveillance of fish species composition using environmental DNA	Cytb	L14912/H15149	TTCCTAGCCATACAYTAYAC; Y = C or T	GGTGGCKCCTCAGAAGGACATTTGKCCYCA; K and Y = G or T, and C or T	285	40°, 45°, 50° or 55°	Miya & Nishida (2000)
Thomsen et al. (2012b)	Detection of a diverse marine fish fauna using environmental DNA from seawater samples	Cytb	Fish2CBL/Fish2bCBR	ACAACTTCACCCCTGCAAAC	GATGGCGTAGGCAAACAAGA	80	50°-60°	Thomsen et al. (2012b)
Kelly et al. (2014)	Using environmental DNA to census marine fishes in a large mesocosm	12S rRNA	12S-V5	ACTGGGATTAGATACCCC	TAGAACAGGCTCCTCTAG	106	57°	Riaz et al. (2011)
Evans et al. (2015)	Quantification of mesocosm fish and amphibian species diversity via environmental DNA metabarcoding	Cytb	L14912/H15149c	AAAAACCACCGTTGTTATTCAACTA	GCCCCTCAGAATGATATTTGTCCTCA	413	60°, 58°, 55°	Burgener & Hubner (1998)
		12S rRNA	Ac12S	ACTGGGATTAGATACCCCACTATG	GAGAGTGACGGGCGGTGT	385	63°, 60°, 58°	Evans et al. (2015)
		12S rRNA	Am12S	AGCCACCGCGGTTATACG	CAAGTCCTTTGGGTTTTAAGC	241	65°, 62°, 60°
		16S rRNA	Ac16S	CCTTTTGCATCATGATTTAGC	CAGGTGGCTGCTTTTAGGC	330	63°, 60°, 58°
		16S rRNA	Ve16S	CGAGAAGACCCTATGGAGCTTA	AATCGTTGAACAAACGAACC	310	65°, 62°, 60°
		16S rRNA	L2513/H2714	GCCTGTTTACCAAAAACATCAC	CTCCATAGGGTCTTCTCGTCTT	202	60°, 58°, 55°	Kitano et al. (2007)
Miya et al. (2015)	MiFish, a set of universal PCR primers for metabarcoding environmental DNA from fishes: detection of more than 230 subtropical marine species	12S rRNA	MiFish-U	GTCGGTAAAACTCGTGCCAGC	CATAGTGGGGTATCTAATCCCAGTTTG	163-185	65°	Miya et al. (2015)
Cannon et al. (2016)	In silico assessment of primers for eDNA studies using PrimerTree and application to characterize the biodiversity surrounding the Cuyahoga River	Cytb	FishCBL/FishCBR	TCCTTTTGAGGCGCTACAGT	GGAATGCGAAGAATCGTGTT	130	55°	Thomsen et al. (2012a)
Civade et al. (2016)	Spatial representativeness of environmental DNA metabarcoding signal for fish biodiversity assessment in a natural freshwater system	12S rRNA	Teleo	ACACCGCCCGTCACTCT	CTTCCGGTACACTTACCATG	100	55°	Valentini et al. (2016)
Hanfling et al. (2016)	Environmental DNA metabarcoding of lake fish communities reflects long-term data from established survey methods	12S rRNA	12S-V5	ACTGGGATTAGATACCCC	TAGAACAGGCTCCTCTAG	106	55°	Riaz et al. (2011)
		Cytb	L14841/H15149	AAAAAGCTTCCATCCAACATCTCAGCATGATGAAA	AAACTGCAGCCCCTCAGAATGATATTTGTCCTCA	460	50°	Kocher et al. (1989)
Keskin et al. (2016)	Detection of rare and invasive freshwater fish species using eDNA pyrosequencing: Lake Iznik ichthyofauna revised	Cytb	FishCBL/FishCBR	TCCTTTTGAGGCGCTACAGT	GGAATGCGAAGAATCGTGTT	130	50°	Thomsen et al. (2012a)
Olds et al. (2016)	Estimating species richness using environmental DNA	Cytb	L14912/H15149c	AAAAACCACCGTTGTTATTCAACTA	GCCCCTCAGAATGATATTTGTCCTCA	413	60°, 58°, 55°	Burgener & Hubner (1998)
		12S rRNA	Ac12S	ACTGGGATTAGATACCCCACTATG	GAGAGTGACGGGCGGTGT	385	63°, 60°, 58°	Evans et al. (2015)
		12S rRNA	Am12S	AGCCACCGCGGTTATACG	CAAGTCCTTTGGGTTTTAAGC	241	65°, 62°, 60°	Evans et al. (2015)
		16S rRNA	Ac16S	CCTTTTGCATCATGATTTAGC	CAGGTGGCTGCTTTTAGGC	330	63°, 60°, 58°	Evans et al. (2015)
Port et al. (2016)	Assessing vertebrate biodiversity in a kelp forest ecosystem using environmental DNA	12S rRNA	12S-V5	ACTGGGATTAGATACCCC	TAGAACAGGCTCCTCTAG	106	55°	Riaz et al. (2011)
Shaw et al. (2016)	Comparison of environmental DNA metabarcoding and conventional fish survey methods in a river system	12S rRNA	12S-V5	TTAGATACCCCACTATGC	TAGAACAGGCTCCTCTAG	73-110	55°	Riaz et al. (2011)
		16S rRNA	Fish-specific primer set	CGAGAAGACCCTWTGGAGCTTIAG	GGTCGCCCCAACCRAAG	100	55°	Deagle et al. (2009)
Simmons et al. (2016)	Active and passive environmental DNA surveillance of aquatic invasive species	16S rRNA	L2513/H2714	GCCTGTTTACCAAAAACATCAC	CTCCATAGGGTCTTCTCGTCTT	244	58°	Kitano et al. (2007)
Thomsen et al. (2016)	Environmental DNA from seawater samples correlate with trawl catches of subarctic, deepwater fishes	12S rRNA	Teleo	ACACCGCCCGTCACTCT	CTTCCGGTACACTTACCATG	100	55°	Valentini et al. (2016)
Valentini et al. (2016)	Next-generation monitoring of aquatic biodiversity using environmental DNA metabarcoding	12S rRNA	Teleo	ACACCGCCCGTCACTCT	CTTCCGGTACACTTACCATG	65	55°	Valentini et al. (2016)
Vences et al. (2016)	Freshwater vertebrate metabarcoding on Illumina platforms using double-indexed primers of the mitochondrial 16S rRNA gene	16S rRNA	Vert-16S-eDNA	AGACGAGAAGACCCYdTGGAGCTT	GATCCAACATCGAGGTCGTAA	250	65°	Vences et al. (2016)
Andruszkiewicz et al. (2017a)	Persistence of marine fish environmental DNA and the influence of sunlight	12S rRNA	MiFish-U	GTCGGTAAAACTCGTGCCAGC	CATAGTGGGGTATCTAATCCCAGTTTG	170	55°	Miya et al. (2015)
Andruszkiewicz et al. (2017b)	Biomonitoring of marine vertebrates in Monterey Bay using eDNA metabarcoding	12S rRNA	MiFish-U	GTCGGTAAAACTCGTGCCAGC	CATAGTGGGGTATCTAATCCCAGTTTG	170	55°	Miya et al. (2015)
DiBattista et al. (2017)	Assessing the utility of eDNA as a tool to survey reef-fish communities in the Red Sea	16S rRNA	Fish16SF/D,16S2R-degenerate	GACCCTATGGAGCTTTAGAC	CGCTGTTATCCCTADRGTAACT	200	54°	Berry et al. (2017), Deagle et al. (2007)
Evans et al. (2017a)	Fish community assessment with eDNA metabarcoding: effects of sampling design and bioinformatic filtering	Cytb	L14912/H15149c	AAAAACCACCGTTGTTATTCAACTA	GCCCCTCAGAATGATATTTGTCCTCA	413	60°, 58°, 55°	Burgener & Hubner (1998)
		12S rRNA	Am12S	AGCCACCGCGGTTATACG	CAAGTCCTTTGGGTTTTAAGC	241	65°, 62°, 60°	Evans et al. (2015)
		16S rRNA	Ac16S	CCTTTTGCATCATGATTTAGC	CAGGTGGCTGCTTTTAGGC	330	63°, 60°, 58°	Evans et al. (2015)
Sato et al. (2017)	Usefulness and limitations of sample pooling for environmental DNA metabarcoding of freshwater fish communities	12S rRNA	MiFish-U	GTCGGTAAAACTCGTGCCAGC	CATAGTGGGGTATCTAATCCCAGTTTG	200	65°	Miya et al. (2015)
Sigsgaard et al. (2017)	Seawater environmental DNA reflects seasonality of a coastal fish community	12S rRNA	Teleo	ACACCGCCCGTCACTCT	CTTCCGGTACACTTACCATG	60	55°	Valentini et al. (2016)
Stoeckle et al. (2017)	Aquatic environmental DNA detects seasonal fish abundance and habitat preference in an urban estuary	12S rRNA	12S-V5	ACTGGGATTAGATACCCC	TAGAACAGGCTCCTCTAG	106	55°	Riaz et al. (2011)
Yamamoto et al. (2017)	Environmental DNA metabarcoding reveals local fish communities in a species-rich coastal sea	12S rRNA	MiFish-U	GTCGGTAAAACTCGTGCCAGC	CATAGTGGGGTATCTAATCCCAGTTTG	163-185	65°	Miya et al. (2015)
Balasingham et al. (2018)	Environmental DNA detection of rare and invasive fish species in two Great Lakes tributaries	COI	PS1	ACCTGCCTGCCGTATTTGGYGCYTGRGCCGGRATAGT	ACGCCACCGAGCCARAARCTYATRTTRTTYATTCG	247	52°	Balasingham et al. (2018)
Bylemans et al. (2018b)	Toward an ecoregion scale evaluation of eDNA metabarcoding primers: A case study for the freshwater fish biodiversity of the Murray-Darling Basin (Australia)	12S rRNA	AcMDB07	GCCTATATACCGCCGTCG	GTACACTTACCATGTTACGACTT	321	55°	Bylemans et al. (2018b)
			MiFish-U	GTCGGTAAAACTCGTGCCAGC	CATAGTGGGGTATCTAATCCCAGTTTG	219	61.5°	Miya et al. (2015)
			Teleo	ACACCGCCCGTCACTCT	CTTCCGGTACACTTACCATG	100	55°	Valentini et al. (2016)
Li et al. (2018a)	The effect of filtration method on the efficiency of environmental DNA capture and quantification via metabarcoding	12S rRNA	12S-V5	ACTGGGATTAGATACCCC	TAGAACAGGCTCCTCTAG	106	58°	Riaz et al. (2011)
Li et al. (2018b)	Development of an eDNA method for monitoring fish communities: ground truthing in diverse lakes with characterised fish faunas	Cytb	L14841/H15149	AAAAAGCTTCCATCCAACATCTCAGCATGATGAAA	AAACTGCAGCCCCTCAGAATGATATTTGTCCTCA	414	50°	Kocher et al. (1989)
		12S rRNA	12S-V5	ACTGGGATTAGATACCCC	TAGAACAGGCTCCTCTAG	106	58°	Riaz et al. (2011)
Li et al. (2018c)	Limited dispersion and quick degradation of environmental DNA in fish ponds inferred by metabarcoding	12S rRNA	12S-V5	ACTGGGATTAGATACCCC	TAGAACAGGCTCCTCTAG	106	58°	Riaz et al. (2011)
Li et al. (2018d)	Estimating fish alpha- and beta-diversity along a small stream with environmental DNA metabarcoding	Cytb	L14912/H15149c	AAAAACCACCGTTGTTATTCAACTA	GCCCCTCAGAATGATATTTGTCCTCA	413	60°, 58°, 55°	Burgener & Hubner (1998)
		12S rRNA	Am12S	AGCCACCGCGGTTATACG	CAAGTCCTTTGGGTTTTAAGC	241	65°, 62°, 60°	Evans et al. (2015)
		16S rRNA	Ac16S	CCTTTTGCATCATGATTTAGC	CAGGTGGCTGCTTTTAGGC	330	63°, 60°, 58°	Evans et al. (2015)
Nakagawa et al. (2018)	Comparing local- and regional-scale estimations of the diversity of stream fish using eDNA metabarcoding and conventional observation methods	12S rRNA	MiFish-U	GTCGGTAAAACTCGTGCCAGC	CATAGTGGGGTATCTAATCCCAGTTTG	163-185	65°	Miya et al. (2015)
Ushio et al. (2018)	Quantitative monitoring of multispecies fish environmental DNA using high-throughput sequencing	12S rRNA	MiFish-U	GTCGGTAAAACTCGTGCCAGC	CATAGTGGGGTATCTAATCCCAGTTTG	163-185	65°	Miya et al. (2015)
Cilleros et al. (2019)	Unlocking biodiversity and conservation studies in high-diversity environments using environmental DNA (eDNA): A test with Guianese freshwater fishes	12S rRNA	Teleo	ACACCGCCCGTCACTCT	CTTCCGGTACACTTACCATG	100	55°	Valentini et al. (2016)
Jeunen et al. (2019)	Environmental DNA (eDNA) metabarcoding reveals strong discrimination among diverse marine habitats connected by water movement	16S rRNA	Fish16SF/D,16S2R-degenerate	GACCCTATGGAGCTTTAGAC	CGCTGTTATCCCTADRGTAACT	200	54°	Berry et al. (2017), Deagle et al. (2007)
Stat et al. (2019)	Combined use of eDNA metabarcoding and video surveillance for the assessment of fish biodiversity	16S rRNA	Fish16SF/D,16S2R-degenerate	GACCCTATGGAGCTTTAGAC	CGCTGTTATCCCTADRGTAACT	200	54°	Berry et al. (2017), Deagle et al. (2007)
